# Supplementary material for: Improvement in Adherence to Mediterranean Diet, Cooking and Food Skills Among University Students Attending a “Teaching Kitchen” Project: Results from the S.A.P.O.R.E. Initiative
Source: Foods. 2026 Jan 14;15(2):302. doi: 10.3390/foods15020302 (PMC12840108; doi:10.3390/foods15020302)
Supplement: Supplementary file 1 [file foods-15-00302-s001.zip]

Archive with 1 entries (1 files):
- foods-4069744-supplementary.pdf
